# Supplementary material for: Cold-Stressed Soybean Sensitivity to Charcoal Rot
Source: Plants (Basel). 2026 Jan 28;15(3):395. doi: 10.3390/plants15030395 (PMC12899284; doi:10.3390/plants15030395)
Supplement: Supplementary file 1 [file plants-15-00395-s001.zip]

Archive with 1 entries (1 files):
- plants-4050107-supplementary.pdf
